# Supplementary material for: Exposure to Pb impairs breeding success and is associated with longer lifespan in urban European blackbirds
Source: Sci Rep. 2019 Jan 24;9:486. doi: 10.1038/s41598-018-36463-4 (PMC6345771; doi:10.1038/s41598-018-36463-4)
Supplement: Supplementary file 2 — Dataset 1 [file 41598_2018_36463_MOESM2_ESM.xlsx]

## Sheet: Dataset
Exposure to Pb impairs breeding success and is associated with longer lifespan in urban European blackbirds
Clémentine Fritsch 1*, Łukasz Jankowiak 2 and Dariusz Wysocki 2
1 Chrono-environnement, UMR 6249 CNRS / University Bourgogne Franche-Comté Usc INRA, 16 route de Gray, F-25030 Besançon Cedex, France
2 Department of Vertebrate Zoology and Anthropology, University of Szczecin, Wąska 13, 71-412 Szczecin, Poland
Supplementary Dataset
Appendix 3		DATASET and "Read me"
Dataset
year	sample id	bird id	LTS	LTS_cate	sucY	succ	age	LT	surv1	surv2	surv3	sex	n_clutch	life_clutch	Cd	Pb	Pb_cate	FC_stand	LC_stand
2007	001T	5860	11	high_LTS	1	2	8	11	1	1	1	m	2	14	0.349	6.084	high_Pb	13	35
2006	002T	6449	16	high_LTS	2	3	7	8	1	0	0	f	0	17	0.095	3.258	low_Pb	16	44
2006	003T	13916	11	high_LTS	1.375	0	7	8	1	1	0	f	0	11	0.092	1.037	low_Pb	21	51
2006	004T	17529	12	high_LTS	2	2	6	6	0	0	0	m	3	11	0.088	3.722	low_Pb	12	47
2007	005T	17558	11	high_LTS	1.1	0	7	10	1	0	0	f	3	24	0.288	5.868	low_Pb	17	46
2007	006T	17598	7	high_LTS	1.16667	0	5	6	1	0	0	m	1	6	0.091	2.419	low_Pb	49	35
2006	007T	26635	8	high_LTS	2	4	4	4	0	0	0	f	0	6	0.546	4.57	low_Pb	10	30
2007	008T	26698	6	high_LTS	0.75	1	4	8	1	1	1	f	4	13	0.409	7.621	high_Pb	11	50
2007	009T	29092	6	high_LTS	1.2	0	4	5	1	0	0	m	3	9	0.1	3.509	low_Pb	32	66
2006	011T	29140	3	high_LTS	0.75	3	3	4	1	0	0	m	5	12	0.199	0.99	low_Pb	0	80
2007	012T	29150	2	low_LTS	0.4	0	4	5	1	0	0	m	3	6	0.219	7.106	high_Pb	3	76
2007	013T	29186	11	high_LTS	2.75	4	4	4	0	0	0	m	5	13	0.115	5.424	low_Pb	5	76
2006	014T	29189	4	high_LTS	0.4	4	3	10	1	1	1	m	3	7	0.084	3.189	low_Pb	12	79
2007	015T	29190	2	low_LTS	0.4	2	4	5	1	0	0	m	2	3	0.333	6.342	high_Pb	26	12
2007	016T	29194	6	high_LTS	1.5	0	4	4	0	0	0	f	5	11	0.083	1.697	low_Pb	2	82
2007	017T	29200	2	low_LTS	0.333333	0	4	6	1	1	0	m	2	7	0.185	5.621	low_Pb	36	35
2007	018T	32727	0	low_LTS	0	0	3	5	1	1	0	f	2	9	0.216	4.783	low_Pb	27	67
2007	020T	32728	0	low_LTS	0	0	3	4	1	0	0	f	4	7	0.302	8.128	high_Pb	13	72
2007	021T	32778	5	high_LTS	0.714286	5	3	7	0	0	0	m	1	4	0.333	8.431	high_Pb	33	19
2007	022T	41407	14	high_LTS	2.33333	7	4	6	1	1	0	f	3	10	0.109	5.679	low_Pb	15	61
2007	023T	41410	13	high_LTS	2.16667	3	3	6	1	1	1	m	3	13	0.259	4.509	low_Pb	9	42
2007	024T	41416	1	low_LTS	0.1	0	4	10	1	1	1	m	1	13	0.38	6.402	high_Pb	87	73
2007	025T	41436	8	high_LTS	0.888889	0	3	9	1	1	1	m	5	22	0.301	8.313	high_Pb
2007	026T	41438	5	high_LTS	1.25	3	4	4	1	0	0	m	3	5	0.053	2.991	low_Pb	13	26
2006	027T	41443	1	low_LTS	0.333333		1	3	1	0	0	f		3	0.27	11.394	high_Pb
2006	028T	41451					1	2	1	0	0	f			0.047	1.286	low_Pb
2006	034T	47047	0	low_LTS	0		2	3	1	0	0	m		0	0.213	7.113	high_Pb
2006	036T	47048					2	2	1	0	0	f			0.355	4.775	low_Pb
2007	039TA	47050	0	low_LTS	0	0	2	2	0	0	0	f	3	3	0.176	7.81	high_Pb	6	27
2007	040T	47051	0	low_LTS	0	0	2	2	0	0	0	f	3	3	0.534	6.04	high_Pb	25	29
2007	041T	47052					2	2	0	0	0	f			0.392	9.926	high_Pb
2007	042T	47053	0	low_LTS	0	0	3	4	1	1	0	f	3	3	0.167	8.777	high_Pb	0	25
2007	044TA	47055	1	low_LTS	0.5	1	2	2	0	0	0	f	1	1	0.089	2.646	low_Pb	26	12
2007	045T	47056	13	high_LTS	1.3	0	2	10	1	1	1	m	3	24	0.336	14.225	high_Pb	25	29
2007	046T	47057	18	high_LTS	2.57143	3	3	7	1	1	0	m	3	12	0.201	9.991	high_Pb	18	52
2007	047TA	47058	0	low_LTS	0	0	2	2	0	0	0	m	1	1	0.17	7.135	high_Pb	22	26
2007	049T	47059	5	high_LTS	1.25	5	3	4	1	0	0	f	1	2	0.161	3.401	low_Pb	33	19
2007	050T	47064	0	low_LTS	0	0	3	4	1	0	0	f	2	2	0.149	7.792	high_Pb	73	59
2007	051T	47070	8	high_LTS	1.33333		1	6	1	1	1			16	0.007	0.119	low_Pb
2007	053T	47090	14	high_LTS	2.8		1	5	1	1	1	f		11	0.276	5.064	low_Pb
2007	070T	87495	25	high_LTS	2.5	1	7	10	1	1	1	m	3	19	0.171	6.042	high_Pb	33	53
2007	071T	93414	12	high_LTS	1.71429	0	7	7	0	0	0	f	1	13	0.061	2.419	low_Pb	21
2006	072T	93463	9	high_LTS	1.125	0	5	8	1	1	1	m	3	14	0.007	2.664	low_Pb	19	63
2008	073T	26636	3	high_LTS	0.428571	0	6	7	1	0	0	m	1	13	0.195	4.748	low_Pb	33	33
2008	079T	26620	6	high_LTS	1	0	6	6	0	0	0	f	1	12	0.211	5.949	low_Pb	50	50
2008	080T	54172					2	2	0	0	0	m			0.391	7.583	high_Pb
2008	082T	17604	13	high_LTS	1.85714	0	6	7	1	0	0	f	3	22	0.188	5.326	low_Pb	21	82
2008	083T	41493	0	low_LTS	0	0	3	4	1	0	0	m	0	0	0.275	4.426	low_Pb
2008	084T	57906	0	low_LTS	0	0	2	3	1	0	0	f	0	0	0.161	7.119	high_Pb
2008	085T	57912	0	low_LTS	0	0	3	3	0	0	0	f	1	1	0.289	2.346	low_Pb	23	23
2008	087T	57910	0	low_LTS	0	0	2	3	1	0	0	f	4	4	0.15	5.059	low_Pb	14	81
2008	089T	41412	17	high_LTS	1.7	5	5	10	1	1	1	m	2	22	0.097	3.539	low_Pb
2008	099T	13916	11	high_LTS	1.22222		9	9	0	0	0	f		11	0.196	6.217	high_Pb
2007	189T	17521	3	high_LTS	0.5	1	6	6	0	0	0	m	5	12	0.2	6.626	high_Pb	6	71
2007	184T	17537	5	high_LTS	0.625	3	6	8	1	1	0	f	3	15	0.225	8.687	high_Pb	9	42
2007	183T	17604	13	high_LTS	1.85714	1	5	7	1	1	0	f	5	22	0.397	10.016	high_Pb	6	71
2006	155T	26646	2	low_LTS	0.5	0	4	4	0	0	0	m	2	5	0.144	8.628	high_Pb	4	28
2008	097T	26649	6	high_LTS	0.857143	0	6	7	1	0	0	f	2	13	0.262	7.088	high_Pb	14	30
2008	091T	26650	14	high_LTS	1.75	0	6	8	1	0	0	f	0	12	0.297	5.017	low_Pb
2008	108T	26666	7	high_LTS	1.16667	0	5	6	1	0	0	f	3	15	0.242	3.463	low_Pb	25	105
2006	216T	29076	7	high_LTS	1.4	0	3	5	1	1	0	m	4	9	0.138	8.604	high_Pb	7	65
2005	137T	29115					3	3	0	0	0	m			0.175	9.334	high_Pb
2008	090T	29157	7	high_LTS	1.4	1	5	5	0	0	0	f	2	8	0.045	4.595	low_Pb	22	22
2006	215T	32703	2	low_LTS	0.333333	0	2	6	1	1	1	m	3	15	0.248	12.073	high_Pb	6	68
2007	182T	32726	0	low_LTS	0	0	3	6	1	1	1	m	4	15	0.244	9.388	high_Pb	13	72
2008	098T	32755	0	low_LTS	0	3	4	5	1	0	0	f	2	9	0.097	3.607	low_Pb	10	43
2008	093T	32797	12	high_LTS	3	4	4	4	0	0	0	m	1	9	0.294	5.589	low_Pb	0	0
2006	101T	41403	0	low_LTS	0		2	4	1	1	0	m		0	0.167	7.74	high_Pb
2006	210T	41416	1	low_LTS	0.1	0	3	10	1	1	1	m	3	13	0.19	7.747	high_Pb	11	52
2006	168T	41437	0	low_LTS	0	0	2	3	1	0	0	f	1	3	0.358	10.269	high_Pb	34	55
2006	227T	41443	1	low_LTS	0.333333		1	3	1	1	0	f		3	0.015	1.487	low_Pb
2007	228T	41458	3	high_LTS	1	3	2	3	1	0	0	f	3	4	0.393	13.479	high_Pb	13	26
2006	205T	41490	0	low_LTS	0	0	2	5	1	1	1	f	0	11	0.25	8.94	high_Pb	62	61
2007	181T	41493	0	low_LTS	0		2	4	1	1	0	m		0	0.286	16.98	high_Pb
2007	105T	47005	8	high_LTS	1.14286	0	2	7	1	1	1	f	1	9	0.509	4.602	low_Pb	35	21
2008	107T	47023	0	low_LTS	0	0	3	4	1	0	0	m	3	8	0.247	4.633	low_Pb	21	82
2007	172T	47024	5	high_LTS	0.833333	0	2	6	1	1	1	f	1	7	0.007	10.003	high_Pb	84	70
2007	120T	47046	0	low_LTS	0	0	2	3	1	0	0	m	3	3	0.076	2.146	low_Pb		150
2008	109T	47073	0	low_LTS	0	0	2	3	1	0	0	f	2	3	0.232	13.344	high_Pb	29	53
2008	096T	47081	0	low_LTS	0	0	2	2	0	0	0	f	1	1	0.149	5.924	low_Pb	52	52
2007	185T	54156					1	1	0	0	0	m			0.259	1.641	low_Pb
2007	186T	54161	0	low_LTS	0	0	3	4	1	0	0	m	1	2	0.206	10.379	high_Pb	87	73
2008	121T	57903	0	low_LTS	0	0	2	3	1	0	0	f	2	2	0.272	6.058	high_Pb	12	35
2008	119T	57904	0	low_LTS	0	0	2	3	1	0	0	m	1	1	0.127	4.877	low_Pb	45	45
2008	092T	57915	2	low_LTS	0.666667	0	2	3	1	0	0	m	2	3	0.428	7.231	high_Pb	29	53
2008	100T	57916	0	low_LTS	0	0	2	3	1	0	0	f	1	1	0.59	10.378	high_Pb	34	34
2008	095T	57917	6	high_LTS	1	0	2	6	1	1	1	m	1	13	0.219	7.992	high_Pb	52	52
2008	094T	57928	4	high_LTS	0.571429	2	3	7	1	1	1	f	3	17	0.334	3.512	low_Pb	13	64
2008	102T	57933	2	low_LTS	0.5	0	3	4	1	0	0	f	0	5	1.17	11.567	high_Pb
2009	114T	57978	0	low_LTS	0	0	3	5	1	1	0	f	0	5	0.173	7.746	high_Pb
2010	225T	57999	0	low_LTS	0	0	2	2	0	0	0	m	2	2	0.092	0.238	low_Pb	22	59
2010	111T	68431	4	high_LTS	0.666667	0	2	6	1	0	0	f	2	9	0.22	9.167	high_Pb	12	59
2010	112T	68435	13	high_LTS	3.25	0	2	4	1	1	0	f	2	10	0.137	4.506	low_Pb	32	57
2010	122T	68436	1	low_LTS	0.5	1	2	2	0	0	0	f	2	2	0.342	7.342	high_Pb	38	59
2010	133T	68438	2	low_LTS	0.4	0	3	5	1	1	0	f	2	10	0.159	12.006	high_Pb	22	59
2010	134T	68439	0	low_LTS	0	0	2	2	0	0	0	f	3	3	0.014	7.878	high_Pb	17	60
2010	117T	68450	1	low_LTS	0.333333	1	2	3	1	0	0	m	3	3	0.225	8.273	high_Pb	13	52
2010	118T	68451	4	high_LTS	1	1	2	4	1	1	0	m	1	4	0.245	10.887	high_Pb	19	19
2010	128T	68452	0	low_LTS	0	0	3	3	0	0	0	f	2	2	0.174	9.548	high_Pb	34	75
2010	116T	68454	0	low_LTS	0	0	2	2	0	0	0	f	0	0	0.3	7.563	high_Pb
2010	125T	68455	4	high_LTS	1.33333	4	2	3	1	0	0	m	2	6	0.074	11.958	high_Pb	22	53
2010	124T	68456	1	low_LTS	0.166667	1	3	6	1	1	1	f	1	3	0.273	10.823	high_Pb	19	19
2010	129T	68457	0	low_LTS	0	0	2	2	0	0	0	f	2	2	0.089	2.302	low_Pb	27	41
2010	130T	68462	2	low_LTS	0.666667	2	2	3	1	0	0	f	1	1	0.155	8.715	high_Pb	58	58
2010	131T	68463	2	low_LTS	0.285714	0	2	7	1	0	0	f	3	13	0.325	5.812	low_Pb	17	68
2010	135T	68464	1	low_LTS	0.5	1	2	2	0	0	0	m	2	2	0.456	8.202	high_Pb	35	62
2010	221T	68469	4	high_LTS	1.33333	4	2	3	1	0	0	f	2	3	0.267	6.314	high_Pb	30	61
2010	226T	68474	0	low_LTS	0		1	2	1	0	0	f		2	0.153	2.263	low_Pb
2010	132T	68476	0	low_LTS	0	0	2	2	0	0	0	m	3	3	0.04	1.025	low_Pb	17	68
2010	136T	68482	11	high_LTS	1.83333	2	2	6	1	0	0	m	3	15	0.062	9.463	high_Pb	36	36
2010	123T	68483	0	low_LTS	0	0	2	2	0	0	0	m	2	2	0.418	6.873	high_Pb	34	59
2010	127T	68490	0	low_LTS	0	0	2	3	1	0	0	f	0	0	0.19	7.848	high_Pb
2010	126T	68491	5	high_LTS	0.833333	1	2	6	0	0	0	f	1	2	0.058	9.387	high_Pb	74	74
2010	106T	68497	0	low_LTS	0		1	2	1	0	0	f		1	0.268	4.234	low_Pb
2007	188T	87487	20	high_LTS	2	2	7	10	1	1	1	m	2	23	0.069	6.465	high_Pb	41	45

## Sheet: info "Read me"
Exposure to Pb impairs breeding success and is associated with longer lifespan in urban European blackbirds
Clémentine Fritsch 1*, Łukasz Jankowiak 2 and Dariusz Wysocki 2
1 Chrono-environnement, UMR 6249 CNRS / University Bourgogne Franche-Comté Usc INRA, 16 route de Gray, F-25030 Besançon Cedex, France
2 Department of Vertebrate Zoology and Anthropology, University of Szczecin, Wąska 13, 71-412 Szczecin, Poland
Supplementary Dataset
Appendix 3	DATASET and "Read me"
"Read me"
year	year of collection
sample id	id of sample
bird id	id of bird
LTS	lifetime breeding success
LTS_cate	high_LTS: three or more fledglings during their lifetime (high breeding effort); low_LTS: the birds having two or less fledglings during their lifetime (low breeding effort)
sucY	yearly breeding success and number of brood within the year of feather sampling
succ	breeding success in year of collection
age	age the year of feather sampling
LT	lifespan of birds
surv1	survival probability of the young birds (birds in their second year of life) on the first year after feather sampling
surv2	survival probability of the young birds (birds in their second year of life) on the second year after feather sampling
surv3	survival probability of the young birds (birds in their second year of life) on the third year after feather sampling
sex	sex of sampled bird, m: male; f: female
n_clutch	number of broods in year of feather collection
life_clutch	total life time number of known broods
Cd	the concentrations of cadmium [µg/g]
Pb	the concentrations of lead [µg/g]
Pb_cate	toxicological thresholds; low_Pb: < 6 µg/g; high_Pb: >= 6 µg/g
FC_stand	dates of start of breeding season within the year of feather sampling standarised according to averaged yearly first cluch in studied population
LC_stand	dates of end of breeding season within the year of feather sampling standarised according to averaged yearly date of last clutch in studied population
			sample id
			bird id
